# Supplementary material for: Russeting in Apple Is Initiated After Exposure to Moisture Ends—I. Histological Evidence
Source: Plants (Basel). 2020 Sep 30;9(10):1293. doi: 10.3390/plants9101293 (PMC7650782; doi:10.3390/plants9101293)
Supplement: Supplementary file 1 [file plants-09-01293-s001.zip]

Archive with 1 entries (1 files):
- plants-948156-supplementary.xlsx
