# Supplementary material for: Russeting in Apple Is Initiated After Exposure to Moisture Ends—I. Histological Evidence
Source: Plants (Basel). 2020 Sep 30;9(10):1293. doi: 10.3390/plants9101293 (PMC7650782; doi:10.3390/plants9101293)
Supplement: Supplementary file 1 [file plants-09-01293-s001.zip › plants-948156-supplementary.xlsx]

## Sheet: Information
Supplementary File 1	Meteorological data
Article	Russeting in Apple Is Initiated After Exposure to Moisture Ends: I. Histological Evidence and II.Molecular and biochemical evidence
Authors	Y.-H. Chen, J. Straube, B. P. Khanal, M. Knoche and T. Debener (Part. I); J. Straube, Y.-H. Chen, B. P. Khanal, A. Shumbusho, L. Schreiber, M. Knoche and T. Debener (Part II).
Aknowledgement	We thank the Institute of Meteorology and Climatology, Leibniz University Hanover for measuring and compiling the data. This supplementary file is for non commercial use only.
Source of climate data	Institute of Meteorology and Climatology, Leibniz University Hanover, Hannover, Germany
	https://www.muk.uni-hannover.de/196.html?&L=1
Location of experiment/data collection	Horticultural Research Station of the Leibniz University Hanover at Ruthe, Germany (52° 14’ N, 9° 49’ E)
Information of corresponding dates of the standard moisture treatement for 12 days
Experimental purposes	Year	Duration of moisture eposure (d)	Date of full bloom
Gene expression analysis	2016	12	05. May
Microcracks, Microscopy, Strain analysis, Gene expression analysis	2018	12	22. April
Microcracks, Microscopy, Gene expression analysis, Metabolites analysis (GC-MS)	2019	12	22. April
Microscopy, Gene expression analysis, Metabolites analysis (GC-MS)	2019	6	25. April
Microscopy	2019	2, 4, 6, 8, 12 and 16	22. April

## Sheet: 2016
The authors thank the Institute of Meteorology and Climatology, Leibniz University Hanover for measuring and compiling the data. This supplementary file is for non commercial use only.
*All data are presented as daily average
Year	Month	Date	Temperature (°C)	Precipitation (mm)	Global Radiation (W/m2)
2016	April	1	8.5	0	209.5
2016	April	2	9.9	0	196.6
2016	April	3	14.4	0.06	149.5
2016	April	4	14.7	2.93	114.6
2016	April	5	12	1.66	69.8
2016	April	6	10.7	1.93	176.8
2016	April	7	7.7	0	188.9
2016	April	8	7	0	152
2016	April	9	8.7	0	183.7
2016	April	10	10.6	0.03	186.6
2016	April	11	9.3	0.06	206.3
2016	April	12	12.1	0.03	182.9
2016	April	13	10.4	0.03	160.7
2016	April	14	10.6	0.03	151
2016	April	15	9.5	5.32	88.3
2016	April	16	10.7	0.07	129.8
2016	April	17	6.9	0.67	161
2016	April	18	7.8	0.03	211.2
2016	April	19	9.7	0.13	189.4
2016	April	20	8	0	242
2016	April	21	8.4	0.06	266.5
2016	April	22	7.6	0.03	242
2016	April	23	5.2	0	146.4
2016	April	24	2.9	1.69	164.3
2016	April	25	3.9	1.79	168.4
2016	April	26	3.9	3.99	144.1
2016	April	27	4	7.57	118.3
2016	April	28	5.4	0	204.5
2016	April	29	8.5	0.03	252.4
2016	April	30	8.6	0.04	216
2016	May	1	11	0.32	257.3
2016	May	2	12.7	0.04	284
2016	May	3	9.5	0.41	105.1
2016	May	4	9	0	269.3
2016	May	5	12	0	296.4
2016	May	6	16.2	0.03	285.8
2016	May	7	17.8	0.1	297.9
2016	May	8	17.6	0.36	301.2
2016	May	9	18	0.33	301.2
2016	May	10	18	0.04	287.6
2016	May	11	18.1	0.18	296
2016	May	12	18.5	0.1	284
2016	May	13	16	0	291.6
2016	May	14	8.7	0.09	204.9
2016	May	15	7.4	3.43	207.7
2016	May	16	8.3	0.02	189.6
2016	May	17	10.7	0.06	153.2
2016	May	18	13.1	0.03	201.9
2016	May	19	14.9	0	238
2016	May	20	14.4	0.17	148.9
2016	May	21	17.6	0	226.6
2016	May	22	19.5	2.7	263.3
2016	May	23	17	3.21	229.3
2016	May	24	11.5	2.31	75.3
2016	May	25	12.5	0	115.3
2016	May	26	15	0	262.7
2016	May	27	16.2	0	221.6
2016	May	28	18.7	0	291.8
2016	May	29	16.8	17.98	88.9
2016	May	30	19.3	0.7	179.2
2016	May	31	19.1	13.76	261.2
2016	June	1	18	6.48	81.8
2016	June	2	17.1	17.78	138.4
2016	June	3	19.4	0.15	263.2
2016	June	4	20.3	0	304.5
2016	June	5	20.9	7	296.7
2016	June	6	20.7	0	309
2016	June	7	20.9	0	296.3
2016	June	8	15.9	0	332.6
2016	June	9	15.2	0.03	227
2016	June	10	14.7	0	305.3
2016	June	11	15.9	0	282.8
2016	June	12	16.3	2.13	155.5
2016	June	13	16	8.51	134
2016	June	14	16.1	3.22	180.7
2016	June	15	15.3	1.77	203.9
2016	June	16	15.9	0	226.5
2016	June	17	15.2	2.66	158.4
2016	June	18	15.4	5.33	189.5
2016	June	19	14.2	0.09	176.2
2016	June	20	16	3.38	282.5
2016	June	21	18.8	0	223.7
2016	June	22	21.1	0.03	247.5
2016	June	23	24.8	0.1	319.5
2016	June	24	22.4	9.74	154.3
2016	June	25	17.5	15.33	73
2016	June	26	16.3	0	282.7
2016	June	27	16.8	9.15	254.6
2016	June	28	16.9	0	328
2016	June	29	17.6	2.52	231.7
2016	June	30	17.6	0.17	110.7
2016	July	1	20	0	144.5
2016	July	2	15.2	4.26	147.2
2016	July	3	14.5	0.22	293.5
2016	July	4	17.3	0	294.3
2016	July	5	17.7	0	216.6
2016	July	6	15.1	0	232.5
2016	July	7	16.3	0	303.7
2016	July	8	18.7	0	147.4
2016	July	9	19	0	254.2
2016	July	10	23.5	0	243.2
2016	July	11	21	0	226.6
2016	July	12	18.9	0	272.5
2016	July	13	16.2	13.49	207.8
2016	July	14	14.9	1.53	198.3
2016	July	15	14.9	0.09	146.3
2016	July	16	17.2	0.75	137.5
2016	July	17	19.7	2.77	191.2
2016	July	18	19.8	0	272.3
2016	July	19	21.7	0	296.9
2016	July	20	24.8	0.13	303.5
2016	July	21	23.8	0	249.3
2016	July	22	20.8	23.96	165.3
2016	July	23	19.1	3.68	70.7
2016	July	24	22.8	0	246.9
2016	July	25	22.7	0.41	176.7
2016	July	26	21.2	0.11	204.8
2016	July	27	20.1	0.61	235.1
2016	July	28	19.7	1.84	120.7
2016	July	29	19.6	0.92	160.6
2016	July	30	19.2	0.09	175.7
2016	July	31	17.1	4.05	140.8
2016	August	1	15.1	0.96	169.1
2016	August	2	15.6	1.98	78.3
2016	August	3	19.1	0.88	64.8
2016	August	4	18.5	0.06	167.1
2016	August	5	17.6	0.49	185.6
2016	August	6	16.5	1.95	145.5
2016	August	7	19.8	0.09	253.7
2016	August	8	18.8	0	112.7
2016	August	9	14.5	0	158.6
2016	August	10	12.3	0.15	191.4
2016	August	11	12.3	0.42	114.4
2016	August	12	17.1	1.26	85.1
2016	August	13	19.6	0.21	219.4
2016	August	14	18.6	0	215.5
2016	August	15	16.6	0	203.8
2016	August	16	16.2	0.03	231.6
2016	August	17	15.2	0.06	257.3
2016	August	18	17.1	0.06	247.5
2016	August	19	18.9	0.33	241
2016	August	20	19	0.89	95
2016	August	21	17.6	0.09	158.5
2016	August	22	17.1	1.56	101.4
2016	August	23	20.3	0	152.1
2016	August	24	23.9	0.06	239
2016	August	25	25.1	0	241.7
2016	August	26	26.6	0.07	226.6
2016	August	27	23.6	0.03	216.6
2016	August	28	24.7	0.03	181.9
2016	August	29	17.6	0.06	110.9
2016	August	30	16.3	0.06	224.4
2016	August	31	19.2	0.09	224.4
2016	September	1	18.5	0.15	173.5
2016	September	2	19.4	0.06	194.5
2016	September	3	19.4	0.03	175.5
2016	September	4	17.8	14.23	76.5
2016	September	5	16.7	1.45	129
2016	September	6	17.1	0.12	191.1
2016	September	7	19.1	0	213
2016	September	8	21.4	0.03	196.5
2016	September	9	19.4	0	158
2016	September	10	20.6	0.03	159.6
2016	September	11	20.5	0	169.7
2016	September	12	22.2	0.09	164.9
2016	September	13	23.9	0	167.1
2016	September	14	23.3	0.03	161.4
2016	September	15	21.9	0.07	175.5
2016	September	16	18	0.19	81.1
2016	September	17	16.7	4.09	28.1
2016	September	18	15.5	0	147.7
2016	September	19	12.9	0	59.4
2016	September	20	14.4	0	158.7
2016	September	21	14.7	0.04	135.9
2016	September	22	15.3	0.09	142.3
2016	September	23	15.3	0	102.7
2016	September	24	15.2	0.09	144.8
2016	September	25	17.5	0.09	161.6
2016	September	26	16.4	0	79.8
2016	September	27	16	0.03	137.1
2016	September	28	17.8	0.15	91.3
2016	September	29	20	1.26	113
2016	September	30	14.4	0	90.9

## Sheet: 2018
The authors thank the Institute of Meteorology and Climatology, Leibniz University Hanover for measuring and compiling the data. This supplementary file is for non commercial use only.
*All data are presented as daily average
Year	Month	Date	Temperature (°C)	Precipitation (mm)	Global Radiation (W/m2)
2018	April	1	3	0	102.1
2018	April	2	6.7	0.28	114.3
2018	April	3	13.2	0.07	165.8
2018	April	4	12.4	4.05	109
2018	April	5	7.5	1.89	79.9
2018	April	6	6.7	0	244
2018	April	7	12	0	242.1
2018	April	8	15.4	0	229
2018	April	9	14.9	0	168.2
2018	April	10	15	0	221.6
2018	April	11	10.7	9.08	120
2018	April	12	12.6	1.11	102.7
2018	April	13	13.1	4.66	41.5
2018	April	14	11.8	0	152
2018	April	15	12	1.95	125.3
2018	April	16	14.1	0	155.2
2018	April	17	14.6	0	246
2018	April	18	17.2	0	247.9
2018	April	19	18.2	0.03	255.9
2018	April	20	19.4	0	254.4
2018	April	21	15.6	0	255
2018	April	22	15.7	7.31	210.4
2018	April	23	15.1	3.23	165.7
2018	April	24	11.5	0.07	107.2
2018	April	25	12	1.28	160
2018	April	26	9	4.72	171.4
2018	April	27	11.2	0	233.7
2018	April	28	13.7	0	203.7
2018	April	29	16.5	0.06	226.2
2018	April	30	15	0	128.4
2018	May	1	9.3	0.03	199.1
2018	May	2	10.5	0	214.1
2018	May	3	11.6	0	272.2
2018	May	4	12.2	0	296.8
2018	May	5	13.4	0.03	306.9
2018	May	6	15.7	0.03	306
2018	May	7	16.8	0.06	311.5
2018	May	8	18	0	306.4
2018	May	9	19.4	0.03	289.5
2018	May	10	16.1	0.09	208.8
2018	May	11	14.8	0.03	209.3
2018	May	12	17.5	0	211.8
2018	May	13	19.7	0.03	290.7
2018	May	14	19.6	0.09	299.4
2018	May	15	16.7	3.93	242
2018	May	16	14	1.88	102.5
2018	May	17	11.7	0	221.7
2018	May	18	11	0	114.8
2018	May	19	12.9	0	153.9
2018	May	20	15.8	0.04	326.2
2018	May	21	17.4	0.03	329.9
2018	May	22	18.4	0	283.2
2018	May	23	19.1	0	233.2
2018	May	24	18	0.06	146.7
2018	May	25	20.5	0.03	273
2018	May	26	20.7	0.03	321
2018	May	27	20.4	0	294.8
2018	May	28	23.2	0	268.1
2018	May	29	23.4	2.14	280.1
2018	May	30	21.2	0.29	186.1
2018	May	31	23.2	0.42	313.6
2018	June	1	20.5	4.04	124.8
2018	June	2	18.5	0	84.5
2018	June	3	19.1	0	221.1
2018	June	4	19.1	0	309.1
2018	June	5	17.5	0.03	222.9
2018	June	6	20.1	0	335.4
2018	June	7	21.3	0.03	332
2018	June	8	21.9	0.03	246.5
2018	June	9	23.5	0.03	272.2
2018	June	10	19.4	1.6	180.3
2018	June	11	17.6	0.03	277.9
2018	June	12	14.9	0	147.4
2018	June	13	14.3	0	124.2
2018	June	14	15.7	1.08	264.3
2018	June	15	18.6	0.27	227.5
2018	June	16	20.6	0.06	222.1
2018	June	17	17.8	0.09	245.2
2018	June	18	17.8	0.09	167.2
2018	June	19	18.3	0.03	143.5
2018	June	20	21.4	0	234.2
2018	June	21	14.9	6.58	203.1
2018	June	22	13	3.98	234.7
2018	June	23	13.1	0	124.5
2018	June	24	12.5	0.93	109.6
2018	June	25	15.6	0	151.4
2018	June	26	15.5	0.03	202.1
2018	June	27	18.5	0.15	260.4
2018	June	28	20.7	0	283.7
2018	June	29	21.7	0	311.6
2018	June	30	18.8	0	350.8
2018	July	1	18.2	0	345.4
2018	July	2	17.7	0.03	344.2
2018	July	3	19.8	0	308.8
2018	July	4	21.8	0	298.4
2018	July	5	21.4	0.06	320.2
2018	July	6	17.8	0.03	184.7
2018	July	7	17.3	0.06	309.8
2018	July	8	18.2	0	307.4
2018	July	9	17	0.27	201
2018	July	10	13.3	39.26	58.1
2018	July	11	14.5	1.11	124.6
2018	July	12	20.2	0	261
2018	July	13	17.5	0	182.5
2018	July	14	17.8	0	291.2
2018	July	15	18.6	0	331.7
2018	July	16	20.9	0	327.2
2018	July	17	23	0	306.3
2018	July	18	20	0	301.5
2018	July	19	19.6	0	302.6
2018	July	20	21.3	0	263.3
2018	July	21	22.9	0.03	184.1
2018	July	22	22.7	0.06	251.2
2018	July	23	22.1	0.03	290.3
2018	July	24	25.2	0.06	308.7
2018	July	25	27.3	0.04	295.5
2018	July	26	27.1	0.03	275.8
2018	July	27	27.1	0	304.7
2018	July	28	23.2	4.66	191.1
2018	July	29	22.3	0.03	238.5
2018	July	30	26.7	0	288.8
2018	July	31	27.8	0.06	269.6
2018	August	1	24	0.43	268.3
2018	August	2	24.6	1.33	276
2018	August	3	26.1	0.07	289.2
2018	August	4	24.8	0.06	257.9
2018	August	5	20.6	0.1	230.1
2018	August	6	22.8	0	296.4
2018	August	7	27.9	0.03	272.9
2018	August	8	26.1	0.03	216.1
2018	August	9	23.1	2.68	210.9
2018	August	10	18.8	0	268.5
2018	August	11	16.2	0.73	223.2
2018	August	12	19.2	0	249.4
2018	August	13	18.7	0.65	106.4
2018	August	14	18.4	3.18	122.3
2018	August	15	18.9	0	149
2018	August	16	22.1	0.03	259.1
2018	August	17	19.6	0.06	240.4
2018	August	18	19.6	0.06	258.9
2018	August	19	21.3	0.03	250.2
2018	August	20	20.9	0	88.6
2018	August	21	20.8	0.19	211.4
2018	August	22	23	0	244.2
2018	August	23	23.2	0	229.6
2018	August	24	18.2	0.1	136.8
2018	August	25	13.3	0.99	136.4
2018	August	26	14.6	0	243.9
2018	August	27	17.4	0.96	105.2
2018	August	28	17.5	0	134.1
2018	August	29	20.7	0	214.4
2018	August	30	16.1	6.61	86.5
2018	August	31	13.4	0.03	184.3
2018	September	1	15.6	0	218.7
2018	September	2	16.8	0.03	140.4
2018	September	3	21.4	0	156.8
2018	September	4	20.4	0.03	201.3
2018	September	5	17.9	0	208.5
2018	September	6	18.1	3.38	150.6
2018	September	7	16	0.3	137.4
2018	September	8	15.7	0	184.3
2018	September	9	17.5	0	168.3
2018	September	10	18.2	0	104
2018	September	11	21	0.03	190.9
2018	September	12	18.2	0.21	93.4
2018	September	13	12.3	5.5	59.8
2018	September	14	13.2	0.12	180.6
2018	September	15	14.6	0	104
2018	September	16	15.9	0.03	176.2
2018	September	17	17.9	0	171.2
2018	September	18	22	0	189.2
2018	September	19	21.8	2.14	174
2018	September	20	20.7	0	152.7
2018	September	21	17.7	0.42	70.1
2018	September	22	12.3	2.99	113.1
2018	September	23	9.9	15.59	23.6
2018	September	24	9.1	5.38	128.6
2018	September	25	9.1	0	141.5
2018	September	26	12.4	0	143
2018	September	27	16.5	0	145.6
2018	September	28	11.3	0	101.9
2018	September	29	8.6	0	170.1
2018	September	30	10.4	0	168.3

## Sheet: 2019
The authors thank the Institute of Meteorology and Climatology, Leibniz University Hanover for measuring and compiling the data. This supplementary file is for non commercial use only.
*All data are presented as daily average
Year	Month	Date	Temperature (°C)	Precipitation (mm)	Global Radiation (W/m2)
2019	April	1	5.9	0	228.3
2019	April	2	9.9	0.95	163.5
2019	April	3	10	8.07	105.8
2019	April	4	7.4	0	57.2
2019	April	5	7.4	0	30.2
2019	April	6	11.3	0	181.5
2019	April	7	12.5	0	219.5
2019	April	8	11.9	0	228.2
2019	April	9	6.9	0	168.4
2019	April	10	5.3	0	214.6
2019	April	11	4.9	0	115.9
2019	April	12	3.2	0.17	86.2
2019	April	13	3	3.15	107.3
2019	April	14	3.4	2.07	98.4
2019	April	15	8.4	0	247.9
2019	April	16	9.3	0	254.3
2019	April	17	11.8	0	260.1
2019	April	18	13	0	256
2019	April	19	14.8	0	259.8
2019	April	20	13.8	0	266.7
2019	April	21	13.4	0	271.8
2019	April	22	14.1	0	281
2019	April	23	14.5	0	266.8
2019	April	24	17.2	1.38	253
2019	April	25	16.4	0	248.8
2019	April	26	11.6	7.65	123.3
2019	April	27	10.2	4.69	171.7
2019	April	28	9.1	1.73	192.3
2019	April	29	8.2	2.61	56.7
2019	April	30	11.2	0.12	275
2019	May	1	11.5	0	262.8
2019	May	2	9.4	0.68	64.3
2019	May	3	7.9	0.5	184.4
2019	May	4	5.3	0.52	239
2019	May	5	5.7	0	226.9
2019	May	6	6.6	2.18	168.2
2019	May	7	7.9	0.1	246.3
2019	May	8	10	4.47	129.5
2019	May	9	12.2	0.39	203.6
2019	May	10	11.1	1.65	137.7
2019	May	11	9	0.54	92.8
2019	May	12	8.8	0	272.8
2019	May	13	9.2	0.03	328
2019	May	14	10.2	0	285.3
2019	May	15	10.4	0.03	251.7
2019	May	16	8.6	3.71	44.2
2019	May	17	11.5	0	151.5
2019	May	18	14	0.06	315.8
2019	May	19	16.6	0.03	288
2019	May	20	17.2	5.9	199.5
2019	May	21	14.5	1.05	62.6
2019	May	22	12	0	121.7
2019	May	23	14.2	0	295.1
2019	May	24	15.9	0.54	246.5
2019	May	25	11.7	0	149.1
2019	May	26	15.6	0.03	215.5
2019	May	27	15.8	0.16	180.9
2019	May	28	13.3	0.06	173.8
2019	May	29	12.1	0	275.3
2019	May	30	14.6	0	117.9
2019	May	31	18	2.67	182.2
2019	June	1	19.3	0	319
2019	June	2	22.3	0	316.9
2019	June	3	19.7	19.08	183.9
2019	June	4	20.1	0.03	238.4
2019	June	5	23.7	0.21	296.4
2019	June	6	16.2	0.06	106.6
2019	June	7	17.2	9.79	323.8
2019	June	8	15.1	0.56	285.2
2019	June	9	17.3	0	324.7
2019	June	10	20.5	0	264.3
2019	June	11	18.1	8.98	183.2
2019	June	12	16.5	2.96	86.1
2019	June	13	17.8	0.03	296.7
2019	June	14	20.9	0	282.4
2019	June	15	19.5	16.96	192.9
2019	June	16	16.8	0.34	149.9
2019	June	17	19.8	0	316
2019	June	18	22.6	0	301.1
2019	June	19	22.4	12.5	252.2
2019	June	20	19.4	1.32	242.5
2019	June	21	18.1	0	288.4
2019	June	22	18.3	0	315.6
2019	June	23	21	0	341.3
2019	June	24	22.9	0	332.6
2019	June	25	25.4	0	321.6
2019	June	26	25.3	0.03	308.7
2019	June	27	16.8	0.03	338.7
2019	June	28	18.1	0.03	305.8
2019	June	29	22.2	0.06	348.2
2019	June	30	25.6	0.06	329.2
2019	July	1	20.1	0.15	274.4
2019	July	2	16	0	273.6
2019	July	3	14.7	0.06	282.2
2019	July	4	15.9	0	322.3
2019	July	5	18.6	0.1	244.9
2019	July	6	16.9	4.42	133
2019	July	7	14	0	195.8
2019	July	8	13	0	154.7
2019	July	9	13.7	0.11	167.4
2019	July	10	15.7	0.42	229.4
2019	July	11	17	0.6	147.7
2019	July	12	17.2	5.15	162.8
2019	July	13	15.9	2.37	94.5
2019	July	14	14.9	0.16	91.3
2019	July	15	14.3	0.03	93.5
2019	July	16	15.1	0.03	99.5
2019	July	17	17.9	0	253.1
2019	July	18	20	0.09	268.2
2019	July	19	20.1	0.95	181.4
2019	July	20	20.5	15.61	226.4
2019	July	21	19.9	0.06	254.6
2019	July	22	20.5	0	223.6
2019	July	23	24.6	0	304.7
2019	July	24	27.5	0	300.7
2019	July	25	29.3	0	275.8
2019	July	26	26	0.06	268
2019	July	27	23.9	0	292.9
2019	July	28	23.7	0.43	231.7
2019	July	29	21.1	0.11	97.1
2019	July	30	23.9	0.04	265.5
2019	July	31	20.3	1.33	220.9
2019	August	1	19.5	0	204.9
2019	August	2	19.9	1.37	205
2019	August	3	19	0	207.6
2019	August	4	19.5	0	194.9
2019	August	5	20.5	2.19	128.1
2019	August	6	20.3	1.3	191.6
2019	August	7	19.9	0	190.6
2019	August	8	19.8	0.09	252
2019	August	9	20.8	0.51	151.2
2019	August	10	22.5	0.28	179.4
2019	August	11	20.4	0.05	209
2019	August	12	18.7	0.47	223.6
2019	August	13	14.9	0.31	134.4
2019	August	14	16.3	0	273
2019	August	15	17.1	5.09	118.9
2019	August	16	18	0	214.6
2019	August	17	20.1	0.71	64.6
2019	August	18	18	4.76	63.6
2019	August	19	17.4	0	239.3
2019	August	20	17	0.98	199.9
2019	August	21	16.3	0.03	229.2
2019	August	22	18.9	0.03	255.6
2019	August	23	20.8	0	253.7
2019	August	24	21.4	0.03	253.6
2019	August	25	23.6	0.03	229.8
2019	August	26	25.5	0.03	236.2
2019	August	27	24	0.06	205.8
2019	August	28	23.9	2.07	156
2019	August	29	20.1	2.38	164.6
2019	August	30	20.4	0	184.4
2019	August	31	24	0.03	226.2
2019	September	1	17.7	0.55	91.9
2019	September	2	14.3	0.03	181.5
2019	September	3	16.1	0.15	78.9
2019	September	4	18	1.48	150.5
2019	September	5	13.9	0.77	143.2
2019	September	6	13.6	0.07	211.7
2019	September	7	13.3	1.47	93.7
2019	September	8	14.4	12.11	165.7
2019	September	9	13.3	1.74	54.5
2019	September	10	13.2	0	165.7
2019	September	11	14.5	1.78	159.8
2019	September	12	17.8	0.59	117.1
2019	September	13	16.7	0.3	116.6
2019	September	14	12.7	0	191.3
2019	September	15	16.5	0.22	183.2
2019	September	16	12.3	3.73	59.5
2019	September	17	11.7	1.7	124.5
2019	September	18	11.4	0.2	158.3
2019	September	19	10.3	0	151.6
2019	September	20	10.9	0	184.6
2019	September	21	14.3	0.03	186.7
2019	September	22	16.8	0	178.2
2019	September	23	14.8	0.55	39.2
2019	September	24	16	1.71	131.1
2019	September	25	14.9	4.17	72.1
2019	September	26	16.1	4.94	59.9
2019	September	27	16	3.58	124
2019	September	28	15.1	2	0
2019	September	29	15.1	13.56	0
2019	September	30	14.3	5.67	0
